# Supplementary material for: A Forensic Detection Method for Hallucinogenic Mushrooms via High-Resolution Melting (HRM) Analysis
Source: Genes (Basel). 2021 Jan 29;12(2):199. doi: 10.3390/genes12020199 (PMC7911181; doi:10.3390/genes12020199)
Supplement: Supplementary file 1 [file genes-12-00199-s001.zip]

Archive with 5 entries (5 files):
- supplement Table S1.docx
- supplement Table S2.docx
- Supplementary Figure S1.tif
- Supplementary Figure S2.tif
- Supplementary Figure S3.tif
